# Supplementary material for: Combinatorial summation of Feynman diagrams
Source: Nat Commun. 2024 Sep 10;15:7916. doi: 10.1038/s41467-024-52000-6 (PMC11387657; doi:10.1038/s41467-024-52000-6)
Supplement: Supplementary file 2 — Source Data [file 41467_2024_52000_MOESM2_ESM.zip]

Archive with 2 entries (2 files):
- Source Data.txt
- __MACOSX/._Source Data.txt
