# Supplementary material for: Combinatorial summation of Feynman diagrams
Source: Nat Commun. 2024 Sep 10;15:7916. doi: 10.1038/s41467-024-52000-6 (PMC11387657; doi:10.1038/s41467-024-52000-6)
Supplement: Supplementary file 2 — Source Data [file 41467_2024_52000_MOESM2_ESM.zip › Source Data.txt]

#----- Fig. 2a ------

# CoS-1:
2	4
3	12
4	69
5	332
6	1750
7	10046
8	60641
9	380052
10	2480010

# CoS-2:
2	9
3	66
4	507
5	3490
6	19393
7	95528
8	428573
9	1807958
10	7310113

# CDet:
2	11
3	39
4	123
5	359
6	1011
7	2823
8	7931
9	22551
10	64947


#----- Fig. 2b ------

# CoS-1:
2	8
3	97
4	1369
5	20088
6	318916

# CoS-2:
2	14
3	177
4	2099
5	18201
6	130339
7	827845
8	4881883
9	27394001

# CoS-GW:
2	8
3	108
4	1729
5	28902
6	534958


#----- Fig. 3 ------

# CoS-2, ordered interaction ends:
2	7
3	53
4	408
5	2596
6	13605
7	63290
8	273245
9	1122664
10	4453605
11	17206366
12	65094909

# CoS-2, all vertices ordered:
2	7
3	34
4	153
5	589
6	1943
7	5704
8	15543
9	40283
10	100779
11	245662
12	587051
13	1380937
14	3206895
15	7367444
16	16770735
17	37872055

# CoS-GW, all vertices ordered:
2	4
3	22
4	105
5	482
6	2061
7	8505
8	34708
9	141658
10	578598


#----- Fig. 4 ------

# T=0.3, U=2.3:
-2.300000	0.496850	0.000200
-1.725000	0.660800	0.000800
-1.150000	0.826200	0.000500
-0.575000	0.996000	0.002000
0.000000	1.161000	0.002000
0.575000	1.335000	0.005000
1.150000	1.504000	0.004500
1.725000	1.683000	0.005000

# T=0.15, U=2.3:
-2.300000	0.486800	0.000500
-1.725000	0.650600	0.000500
-1.150000	0.817800	0.000900
-0.575000	0.984000	0.001000
0.000000	1.151500	0.001200
0.575000	1.321500	0.001400
1.150000	1.493200	0.002200
1.725000	1.666000	0.003000

# T=0.3, U=4:
-1.667323	0.545500	0.001000
-0.877019	0.720500	0.005000
-0.079710	0.886000	0.006000
0.723562	1.053000	0.006000
1.532630	1.214000	0.008000
2.347692	1.380000	0.030000
3.169125	1.545000	0.030000
3.997408	1.725000	0.020000

# T=0.15, U=4:
-1.679207	0.534000	0.002500
-0.886256	0.702100	0.002600
-0.088440	0.877000	0.004000
0.714382	1.040000	0.005000
1.522465	1.201000	0.006000
2.336111	1.367000	0.007000
3.155679	1.532000	0.012000
3.981595	1.694000	0.016000

# T=0.3, U=8:
-0.178671	0.646500	0.006000
1.118231	0.850000	0.030000
2.438619	0.995000	0.030000
3.779002	1.140000	0.030000
5.138819	1.290000	0.035000
6.518731	1.430000	0.050000
7.920006	1.590000	0.050000
9.344249	1.770000	0.030000

# T=0.15, U=8:
-0.218517	0.635000	0.015000
1.087260	0.808000	0.018000
1.746251	0.900000	0.015000
2.077281	0.940000	0.020000
2.409349	0.995000	0.015000
3.076639	1.045000	0.015000
3.748223	1.120000	0.025000
5.104735	1.245000	0.045000
6.479902	1.399000	0.045000
7.874923	1.555000	0.055000
9.291230	1.695000	0.070000

# T=0.15, U=12:
1.242173	0.720000	0.035000
3.060776	0.868000	0.035000
3.980462	0.962000	0.025000
4.442917	0.985000	0.030000
4.907137	1.025000	0.045000
5.840947	1.085000	0.040000
6.782064	1.140000	0.055000
8.687005	1.250000	0.100000
10.623692	1.380000	0.100000
12.594168	1.520000	0.120000
14.600865	1.640000	0.140000


#----- Fig. 5a ------
0	1.251306	0.000000
1	1.251306	0.000000
2	1.597231	0.000050
3	0.795090	0.000454
4	2.386082	0.000727
5	-0.759461	0.007353
6	5.606641	0.033076
7	-8.011742	0.323940
8	23.464429	1.328784


#----- Fig. 5b ------
-3.617457	0.014887	-1.240000	0.040000
-3.445903	0.029929	-1.150000	0.060000
-3.309467	0.031479	-1.130000	0.050000
-3.126293	0.038193	-1.040000	0.050000
-2.993137	0.018031	-1.020000	0.020000
-2.834825	0.072993	-0.970000	0.070000
-2.745723	0.118772	-0.980000	0.100000
-2.552473	0.133671	-0.900000	0.100000
